# Supplementary material for: Assessing COVID-19 vaccine hesitancy in Malaysian pregnant women: prevalence and influencing factors
Source: PeerJ. 2026 Mar 30;14:e21017. doi: 10.7717/peerj.21017 (PMC13045837; doi:10.7717/peerj.21017)
Supplement: Supplemental Information 1 [file peerj-14-21017-s001.xlsx]

## Sheet: Data Vaccine hesitancy 
AGE	1.RACE	2.RELIGION	3.EDUCATION	4.INCOME	5.OCCUPATION	6.BMI	GESTATION	7.TRIMESTER	8.GRAVIDA	9.PREPREGNANCY ILLNESS	10.PREGNANCY ILLNESS	11.H/O COVID19 INFECTION	12.DIED COVID19 INFECTION	13.RESP SUPPORT	14.VACCINE STATUS	15.SIDE EFFECT	16.FAMILY REFUSED VACCINE	17.FAMILY VACCINE SEV SIDE EFFECT	D1	D2	D3	D4	D5	D6	D7	D8	ScoreD	18.HESITANCY GROUP	KNOWLEDGE SCORE	ATTITUDE SCORE
36	1	0	0	0	0	1	28	3	2	0	0	1	1	1	1	1	1	1	3	5	5	5	5	3	5	3	34	0	1	41
26	1	0	0	0	0	3	39	3	2	0	0	1	1	1	2	1	1	1	4	4	4	4	4	4	4	4	32	0	8	37
25	1	0	0	0	0	1	37	3	2	0	0	1	1	1	2	2	1	1	3	5	4	5	5	5	4	2	33	0	5	38
25	0	0	0	0	0	1	37	3	2	0	0	1	1	1	2	2	1	1	4	4	4	5	4	4	4	3	32	0	3	34
39	1	0	0	0	0	1	36	3	2	0	1	1	1	1	2	2	1	1	4	5	4	4	4	4	4	4	33	0	1	40
39	0	0	0	0	0	3	20	2	3	1	0	1	1	0	1	2	1	1	5	3	4	4	3	4	2	2	27	1	7	37
26	1	0	0	0	0	1	26	2	1	0	0	1	1	1	2	2	1	1	4	3	4	4	4	4	4	4	31	1	0	33
30	1	0	0	0	1	1	35	3	3	0	0	0	1	1	2	2	1	1	5	4	4	4	4	4	4	4	33	0	1	38
33	0	0	0	0	0	3	9	1	3	0	0	1	1	0	1	1	1	1	3	3	3	3	3	3	3	3	24	1	2	30
45	1	0	0	0	0	3	7	1	3	1	1	1	1	0	1	2	1	1	3	3	3	3	3	3	3	3	24	1	0	30
20	1	1	0	0	0	2	5	1	2	0	0	1	1	1	1	0	1	1	5	4	5	5	4	5	3	3	34	0	3	38
42	0	0	0	0	0	3	18	2	3	0	1	0	1	1	2	0	1	1	4	4	4	3	3	4	3	4	29	1	0	37
19	0	0	0	0	1	0	19	2	2	0	0	0	1	1	1	0	1	1	3	3	3	4	3	3	3	3	25	1	4	32
22	1	0	0	0	1	0	32	3	2	0	0	0	1	1	1	1	1	1	4	4	4	4	4	4	4	3	31	1	4	37
29	0	0	0	0	0	1	28	3	2	0	1	1	1	1	1	2	1	1	5	5	5	5	5	5	5	5	40	0	12	34
32	0	0	0	0	0	0	36	3	1	0	0	1	1	1	2	0	1	1	5	5	5	4	3	4	4	3	33	0	0	40
26	0	0	0	0	0	1	32	3	2	0	0	1	1	1	2	1	1	1	4	4	4	4	4	4	4	4	32	0	7	33
38	0	0	0	0	0	3	37	3	3	0	1	1	1	1	3	2	0	0	3	3	3	3	3	3	2	3	23	1	3	28
32	1	0	0	0	0	2	30	3	2	0	0	1	1	1	2	1	1	1	4	5	4	4	5	4	4	4	34	0	4	40
35	0	0	0	0	1	1	5	1	3	0	0	0	1	1	1	2	1	1	4	5	4	4	4	1	1	5	28	1	9	28
34	0	0	1	0	0	2	32	3	2	0	0	1	1	1	1	0	1	1	4	4	4	4	4	4	4	4	32	0	7	34
34	0	0	1	0	1	3	21	2	3	0	1	1	1	0	1	0	1	1	5	4	5	5	5	5	5	4	38	0	12	31
25	0	0	1	0	0	3	38	3	1	0	0	1	1	1	1	1	1	1	5	5	5	5	5	5	5	5	40	0	9	42
21	0	0	1	0	0	1	39	3	2	0	0	1	1	1	1	1	1	1	4	4	4	4	4	4	4	3	31	1	11	35
31	0	0	1	0	0	3	34	3	2	0	1	1	1	1	1	1	1	1	3	4	4	4	4	4	4	3	30	1	2	36
45	0	0	1	0	0	3	29	3	3	0	0	1	1	1	1	1	1	1	3	3	3	3	3	3	3	3	24	1	0	36
20	0	0	1	0	0	0	12	1	2	0	0	1	1	1	1	2	1	1	4	4	4	4	4	4	4	4	32	0	8	33
30	0	0	1	0	0	1	28	3	2	0	0	1	1	1	1	2	1	1	4	4	4	4	4	4	4	4	32	0	9	40
21	0	0	1	0	0	1	39	3	2	0	0	1	1	1	1	2	1	1	4	4	4	4	4	4	4	3	31	1	11	35
39	0	0	1	0	0	1	36	3	2	0	0	0	1	1	1	2	1	1	5	5	5	5	5	5	5	5	40	0	7	41
35	0	0	1	0	0	2	26	2	2	0	0	1	1	1	1	2	1	1	3	3	3	3	3	3	3	3	24	1	0	36
19	0	0	1	0	0	1	15	2	1	0	0	0	1	1	2	0	1	1	3	3	3	2	2	4	3	2	22	1	9	39
37	0	0	1	0	0	1	29	3	1	0	0	0	1	1	2	0	1	1	3	4	4	4	4	4	4	3	30	1	1	40
24	0	0	1	0	0	1	36	3	2	0	1	0	1	1	2	0	1	1	5	5	5	5	5	5	5	5	40	0	4	41
40	1	0	1	1	1	2	37	3	2	0	1	0	1	1	2	2	1	1	5	5	5	5	5	5	5	5	40	0	8	43
26	0	0	1	0	1	3	36	3	2	0	1	1	1	1	2	2	1	1	4	4	4	4	4	4	4	4	32	0	11	33
29	1	1	1	0	1	1	24	2	2	0	0	1	1	1	2	2	1	1	4	4	4	4	5	4	5	4	34	0	7	30
30	1	0	1	0	0	1	37	3	3	0	1	1	1	1	2	1	0	1	5	4	5	5	4	4	4	4	35	0	6	49
27	0	0	1	0	1	1	16	2	2	2	0	1	1	1	1	1	1	1	3	3	2	4	4	3	2	4	25	1	2	31
24	0	0	1	1	0	0	25	2	1	0	0	1	1	1	2	1	0	0	1	1	1	1	1	1	1	1	8	1	4	13
38	1	0	1	1	0	3	20	2	2	0	0	1	1	0	2	1	1	0	5	5	5	5	4	5	5	4	38	0	4	40
26	0	0	1	0	0	1	12	1	3	0	0	1	1	1	3	1	1	1	4	5	4	4	4	4	4	4	33	0	6	36
36	1	1	1	1	1	2	27	2	1	3	1	0	1	0	1	1	1	1	5	5	5	5	4	4	4	4	36	0	11	38
27	1	0	1	1	1	1	9	1	1	3	0	1	1	1	2	1	0	0	3	3	3	3	3	3	2	2	22	1	0	33
20	0	0	1	0	0	1	11	1	1	0	0	1	0	0	2	1	1	1	4	4	4	3	3	5	5	5	33	0	3	38
25	0	0	1	0	0	1	21	2	1	0	0	0	1	1	1	2	1	1	4	4	4	5	4	4	4	4	33	0	11	37
27	0	0	1	0	1	2	21	2	1	0	0	0	1	1	2	2	1	1	5	5	5	5	4	5	5	1	35	0	5	23
23	0	0	1	0	1	2	37	3	2	0	0	0	1	1	0	1	1	1	4	4	4	4	4	4	4	4	32	0	10	39
26	0	0	1	0	0	2	28	3	1	0	1	1	1	1	1	0	1	1	4	4	4	4	4	4	2	5	31	1	9	32
21	0	0	1	0	0	3	32	3	1	0	0	1	1	1	1	0	1	1	4	4	4	4	4	4	4	4	32	0	5	37
30	0	0	1	0	0	1	38	3	1	0	0	1	1	1	1	0	1	1	5	5	5	5	5	5	5	5	40	0	9	30
22	0	0	1	0	0	1	12	1	1	0	0	1	1	1	1	0	1	1	3	2	3	3	4	3	4	3	25	1	5	37
25	0	0	1	0	0	1	38	3	1	0	0	0	1	1	1	0	1	1	3	3	5	3	6	4	4	3	31	1	3	42
26	0	0	1	0	0	1	33	3	1	0	1	1	1	1	1	0	1	1	4	4	4	4	4	4	4	5	33	0	9	43
27	0	0	1	0	0	1	37	3	1	0	0	0	1	1	1	0	1	0	3	3	4	5	4	4	5	3	31	1	10	45
21	0	1	1	0	0	1	37	3	1	0	0	1	1	1	1	0	1	1	4	4	4	4	4	4	4	5	33	0	10	38
24	0	0	1	0	1	1	29	3	1	0	0	1	0	1	1	0	1	1	3	3	3	3	3	3	3	3	24	1	4	40
31	0	0	1	0	0	3	25	2	2	0	0	1	1	1	1	0	1	1	5	5	5	5	5	5	5	5	40	0	0	41
20	0	0	1	0	0	1	24	2	2	0	1	1	1	1	1	0	1	1	4	4	5	5	4	4	5	5	36	0	13	36
27	0	0	1	0	0	0	27	2	2	0	1	1	1	1	1	0	1	1	3	3	4	4	3	3	4	3	27	1	4	37
34	0	0	1	0	0	3	23	2	2	0	0	1	1	1	1	0	1	1	4	3	4	4	4	4	4	3	30	1	2	35
27	0	0	1	0	0	1	29	3	2	3	0	1	1	1	1	0	1	1	1	2	1	2	3	2	3	2	16	1	10	16
30	0	0	1	0	0	1	18	2	2	0	1	1	1	1	1	0	1	1	2	2	2	2	2	2	2	1	15	1	3	31
38	0	0	1	0	0	2	37	3	2	0	0	1	1	1	1	0	1	0	4	4	4	4	4	4	4	3	31	1	7	34
36	0	0	1	0	0	1	37	3	2	0	1	1	1	1	1	0	1	1	4	3	4	3	3	3	3	3	26	1	7	40
33	0	0	1	0	0	1	9	1	2	0	0	1	1	1	1	0	1	0	4	3	3	4	4	3	4	4	29	1	5	34
41	0	0	1	0	0	3	29	3	2	0	1	1	1	1	1	0	1	1	4	4	4	4	4	4	4	4	32	0	8	32
23	0	0	1	0	0	1	36	3	2	0	1	1	1	1	1	0	1	1	4	4	4	4	4	4	3	4	31	1	8	38
30	0	0	1	0	0	2	28	3	2	0	1	1	1	1	1	0	1	1	4	4	4	4	4	4	4	3	31	1	4	38
33	0	0	1	0	1	2	36	3	3	0	0	1	1	1	1	0	1	1	5	4	4	4	4	4	4	4	33	0	5	44
34	0	0	1	0	0	1	29	3	3	0	1	1	1	1	1	0	1	1	3	3	3	3	3	3	3	2	23	1	3	43
36	0	0	1	0	0	1	35	3	3	0	1	0	1	1	1	0	1	1	3	3	3	3	3	3	3	3	24	1	6	37
31	0	0	1	0	0	2	26	2	3	0	1	0	0	1	1	0	1	1	3	4	3	4	3	3	3	3	26	1	2	36
34	0	0	1	0	0	3	30	3	3	3	1	1	1	1	1	0	1	1	4	4	4	4	4	4	4	4	32	0	3	36
32	0	0	1	0	1	3	32	3	1	0	0	1	1	1	1	1	1	1	4	3	3	3	4	3	4	2	26	1	6	45
30	1	1	1	0	1	3	34	3	1	0	1	1	1	0	1	1	1	0	5	5	5	5	5	5	5	5	40	0	9	49
28	0	0	1	0	0	1	24	2	1	0	0	1	1	1	1	1	1	1	5	5	5	5	5	5	5	5	40	0	4	32
22	0	0	1	0	0	1	40	3	1	0	0	1	1	1	1	1	1	1	3	3	3	3	3	4	3	3	25	1	0	39
20	0	0	1	0	0	2	28	3	1	0	0	1	1	1	1	1	1	1	4	4	4	4	4	4	4	4	32	0	0	37
23	0	0	1	0	0	1	36	3	1	0	0	0	1	1	1	1	1	1	4	4	4	4	4	4	4	3	31	1	3	38
35	0	0	1	0	1	1	25	2	1	0	0	0	1	1	1	1	1	1	4	4	5	5	4	4	4	4	34	0	1	40
25	0	0	1	0	0	2	36	3	1	0	0	0	1	1	1	1	1	1	3	3	4	4	4	3	4	4	29	1	3	36
30	0	0	1	0	0	2	26	2	1	0	0	1	1	1	1	1	1	1	4	4	4	4	4	4	4	4	32	0	2	34
32	0	0	1	0	0	2	24	2	2	0	0	1	1	1	1	1	0	1	1	1	5	1	3	5	5	5	26	1	4	40
34	1	1	1	0	1	1	24	2	2	0	1	1	0	1	1	1	1	1	5	4	4	4	4	4	4	4	33	0	1	36
28	0	0	1	0	0	1	36	3	2	0	0	0	1	1	1	1	1	1	2	4	4	4	4	4	4	3	29	1	6	36
33	0	0	1	0	0	1	28	3	2	0	0	1	1	1	1	1	1	1	4	4	4	4	4	4	4	3	31	1	0	35
27	0	0	1	0	0	0	38	3	2	0	0	1	1	1	1	1	0	1	4	4	4	4	4	4	4	4	32	0	3	39
32	1	1	1	0	0	1	28	3	2	3	1	1	1	1	1	1	1	1	4	4	4	4	4	4	4	4	32	0	0	36
38	0	0	1	0	0	2	20	2	2	1	1	1	1	1	1	1	1	1	3	3	3	3	3	3	3	3	24	1	2	36
25	0	0	1	0	0	1	34	3	2	0	0	1	1	1	1	1	1	1	4	4	4	4	4	4	4	4	32	0	7	31
35	1	1	1	0	0	2	29	3	2	0	1	0	1	1	1	1	1	1	3	4	4	4	4	4	4	4	31	1	8	37
28	0	0	1	1	1	3	29	3	2	0	0	0	0	1	1	1	1	1	5	5	5	5	5	4	4	4	37	0	12	35
27	0	0	1	0	0	3	15	2	2	0	0	1	1	1	1	1	1	1	5	5	5	5	5	5	5	4	39	0	9	35
42	0	0	1	0	1	3	24	2	2	1	1	0	1	1	1	1	1	1	3	3	3	3	4	4	4	4	28	1	9	47
38	0	0	1	0	0	2	32	3	3	0	1	0	1	1	1	1	1	1	5	5	4	5	5	5	5	5	39	0	7	34
41	0	0	1	0	1	1	19	2	3	0	0	0	1	1	1	1	1	1	4	4	4	4	5	5	4	4	34	0	9	36
33	0	0	1	0	0	2	13	2	3	0	0	0	1	1	1	1	1	1	3	4	4	4	4	3	3	3	28	1	3	43
41	0	0	1	0	0	2	19	2	3	2	1	1	1	1	1	1	1	1	4	4	4	4	4	4	3	4	31	1	2	36
35	0	0	1	0	0	3	27	2	3	0	1	1	1	1	1	1	1	1	3	4	4	3	4	3	3	3	27	1	4	35
20	0	0	1	0	0	0	15	2	1	3	0	1	1	1	1	2	1	1	4	4	4	4	4	4	4	3	31	1	1	36
21	0	0	1	0	0	2	32	3	1	0	0	0	1	1	1	2	1	1	4	4	4	4	4	4	4	4	32	0	3	32
26	0	0	1	0	0	0	32	3	1	0	0	1	1	1	1	2	1	1	5	5	5	5	4	4	4	3	35	0	0	40
26	1	0	1	0	0	1	32	3	1	0	0	1	1	1	1	2	1	1	3	4	4	3	3	4	4	3	28	1	3	37
28	1	0	1	0	0	3	26	2	1	0	0	0	1	1	1	2	1	1	4	4	5	4	4	4	4	4	33	0	7	42
28	0	0	1	0	1	3	37	3	1	0	0	1	0	0	1	2	1	1	4	3	4	4	4	3	4	4	30	1	5	40
21	0	0	1	0	1	1	26	2	1	0	0	1	1	1	1	2	0	1	5	5	5	4	5	5	5	5	39	0	10	40
27	0	0	1	0	1	0	32	3	1	0	1	0	1	1	1	2	1	1	4	5	5	5	4	5	4	4	36	0	10	30
29	0	0	1	0	1	2	16	2	1	0	0	0	1	1	1	2	1	1	5	5	5	5	4	5	4	4	37	0	9	38
30	0	0	1	0	0	2	30	3	1	3	1	0	1	1	1	2	0	1	5	5	5	5	5	5	5	5	40	0	5	34
30	0	0	1	0	0	1	39	3	2	0	0	1	1	1	1	2	1	1	5	5	5	5	5	5	5	5	40	0	11	28
32	0	0	1	0	0	2	38	3	2	0	0	0	1	1	1	2	1	1	5	5	5	5	5	5	5	5	40	0	10	42
29	1	1	1	0	1	1	38	3	2	0	1	0	1	1	1	2	1	1	5	5	5	5	4	5	5	4	38	0	8	37
28	0	0	1	0	0	2	32	3	2	0	1	0	1	1	1	2	1	1	5	5	5	5	3	5	5	5	38	0	9	37
22	0	0	1	0	0	2	33	3	2	0	1	1	1	1	1	2	1	1	4	4	4	3	4	3	4	3	29	1	8	29
33	0	0	1	0	1	1	37	3	2	0	1	0	0	1	1	2	1	1	4	4	4	4	4	3	3	3	29	1	4	38
31	0	0	1	0	0	3	15	2	2	0	0	1	1	1	1	2	1	1	5	4	5	4	3	4	4	4	33	0	4	39
28	0	0	1	0	1	1	22	2	2	0	0	1	1	1	1	2	1	1	5	5	5	5	5	5	5	5	40	0	8	40
31	0	0	1	1	0	1	34	3	2	0	0	1	1	1	1	2	1	1	4	4	3	3	3	3	3	3	26	1	5	33
35	1	1	1	0	0	1	32	3	2	0	1	1	1	1	1	2	1	1	4	4	4	4	4	4	4	4	32	0	6	40
25	0	0	1	0	0	3	24	2	2	0	0	1	1	1	1	2	1	1	4	4	4	4	4	4	4	4	32	0	6	38
26	1	0	1	0	1	1	32	3	2	0	0	0	1	1	1	2	1	0	4	4	4	4	4	4	4	3	31	1	7	34
37	1	1	1	0	1	3	20	2	2	1	1	1	1	1	1	2	1	0	3	3	2	2	3	3	2	3	21	1	0	36
28	0	0	1	0	0	0	21	2	2	0	0	0	1	1	1	2	1	0	1	5	5	5	4	4	4	4	32	0	12	39
38	0	0	1	0	0	1	28	3	2	0	0	1	1	1	1	2	1	1	3	3	4	4	4	3	3	3	27	1	6	40
33	0	0	1	0	1	3	34	3	2	0	1	0	1	1	1	2	1	0	4	4	4	3	3	3	4	4	29	1	10	39
30	0	0	1	0	1	3	37	3	3	1	1	1	1	1	1	2	1	1	4	4	4	4	4	4	4	4	32	0	3	26
31	0	0	1	0	0	3	38	3	3	0	1	1	1	1	1	2	1	1	5	5	5	5	3	3	3	5	34	0	12	38
38	0	0	1	0	1	3	32	3	3	0	1	0	1	1	1	2	1	1	4	5	5	5	3	4	4	4	34	0	1	38
29	1	0	1	0	0	1	30	3	3	0	0	1	1	1	1	2	0	1	4	4	4	4	4	4	4	4	32	0	8	42
28	0	0	1	0	0	3	23	2	1	0	0	1	1	0	2	0	1	0	4	3	4	3	3	3	3	3	26	1	0	38
19	0	0	1	0	0	1	33	3	1	0	1	1	1	1	2	0	1	1	4	4	4	4	3	4	4	4	31	1	5	32
31	0	0	1	0	0	1	34	3	1	0	0	0	1	1	2	0	1	1	5	5	5	5	4	5	5	5	39	0	10	40
18	0	0	1	0	1	3	21	2	1	0	0	0	1	1	2	0	1	1	3	4	5	4	5	4	4	4	33	0	2	39
31	0	0	1	0	1	0	31	3	2	0	1	0	1	1	2	0	1	0	5	5	5	4	5	5	5	4	38	0	8	40
26	1	1	1	0	0	1	12	1	2	0	1	1	1	1	2	0	1	1	5	5	5	5	5	5	5	4	39	0	6	34
35	0	0	1	0	1	3	32	3	2	0	1	0	1	1	2	0	1	1	5	5	5	5	5	5	5	5	40	0	2	44
23	0	0	1	0	1	0	33	3	2	0	1	1	1	1	2	0	1	1	5	5	5	5	5	5	5	5	40	0	3	38
36	0	0	1	0	0	1	39	3	2	0	0	1	1	1	2	0	1	1	4	4	4	4	4	4	4	4	32	0	1	35
32	0	0	1	0	0	2	38	3	2	0	1	1	1	1	2	0	1	1	5	5	5	4	3	4	4	3	33	0	5	40
25	0	0	1	0	0	1	28	3	2	0	0	1	1	1	2	0	1	1	4	4	4	4	4	4	4	4	32	0	3	38
36	0	0	1	0	0	1	20	2	2	0	1	0	1	1	2	0	0	0	3	3	3	3	3	2	2	1	20	1	7	44
31	0	0	1	0	0	2	33	3	2	3	1	0	1	1	2	0	1	0	3	4	4	4	3	4	3	3	28	1	3	37
29	0	0	1	0	0	0	36	3	2	0	1	1	1	1	2	0	1	1	4	4	4	4	4	4	4	3	31	1	9	34
35	0	0	1	0	0	1	35	3	3	0	0	0	1	1	2	0	1	1	3	4	4	4	4	4	4	3	30	1	8	40
40	0	0	1	0	0	2	35	3	3	0	0	1	1	1	2	0	1	1	4	4	4	4	4	4	4	4	32	0	4	39
40	0	0	1	0	0	1	36	3	3	0	1	0	1	1	2	0	1	1	4	4	4	4	4	4	4	4	32	0	7	36
30	0	0	1	0	0	1	14	2	1	0	0	1	0	0	2	1	1	1	4	4	4	4	4	4	3	4	31	1	5	38
34	0	0	1	0	1	1	28	3	2	0	1	1	1	1	2	1	1	1	5	5	5	5	5	5	5	5	40	0	0	38
27	0	0	1	0	0	1	29	3	2	0	0	0	1	1	2	1	1	1	4	4	4	4	4	4	4	4	32	0	4	34
26	1	0	1	0	1	1	31	3	2	0	0	1	1	1	2	1	1	1	4	4	4	4	4	4	4	3	31	1	2	47
29	0	0	1	0	0	1	20	2	2	0	0	1	1	1	2	1	1	1	5	5	5	5	5	5	5	5	40	0	4	43
29	1	1	1	0	0	3	35	3	2	0	1	1	1	1	2	1	1	1	5	5	5	5	4	5	4	5	38	0	8	34
27	0	0	1	0	0	1	12	1	2	0	0	0	1	1	2	1	1	1	5	5	5	5	5	5	5	5	40	0	3	37
24	0	0	1	0	1	3	32	3	2	0	0	1	1	1	2	1	1	1	5	5	4	4	4	4	4	3	33	0	3	34
26	0	0	1	0	0	1	28	3	2	0	0	0	1	1	2	1	1	1	3	4	3	3	3	3	3	4	26	1	1	38
32	0	0	1	0	0	1	28	3	2	0	0	1	1	1	2	1	1	1	2	3	3	3	3	3	3	2	22	1	1	42
28	0	0	1	0	0	1	31	3	2	0	0	1	1	1	2	1	1	1	4	3	4	4	4	4	4	4	31	1	8	36
34	0	0	1	0	0	1	36	3	2	0	0	1	1	1	2	1	1	1	3	3	3	3	3	3	3	3	24	1	3	34
35	0	0	1	0	0	1	38	3	2	0	0	0	1	1	2	1	1	1	4	4	4	4	4	4	4	3	31	1	11	35
40	0	0	1	0	0	1	29	3	3	0	0	1	1	1	2	1	1	1	1	1	1	1	1	1	1	1	8	1	11	14
35	0	0	1	0	0	1	30	3	3	0	1	1	1	1	2	1	1	0	3	3	3	3	3	3	3	2	23	1	4	43
40	0	0	1	0	0	1	30	3	3	0	1	1	0	0	2	1	1	1	5	5	5	5	5	5	5	5	40	0	9	32
37	0	0	1	0	1	2	35	3	3	0	1	0	1	1	2	1	1	1	4	4	4	4	4	4	4	4	32	0	5	35
23	0	0	1	0	0	1	28	3	1	0	0	0	1	1	2	2	1	1	5	5	5	5	4	5	5	4	38	0	10	39
18	0	0	1	0	0	1	27	2	1	0	1	0	1	1	2	2	1	1	4	4	4	4	4	4	5	4	33	0	5	37
19	1	0	1	0	0	0	22	2	1	0	0	0	1	1	2	2	1	1	5	5	5	5	5	5	5	4	39	0	4	40
21	0	0	1	0	1	3	28	3	1	0	0	1	0	1	2	2	1	1	4	4	4	4	4	4	4	4	32	0	0	36
20	1	1	1	0	0	1	37	3	1	0	1	1	1	1	2	2	1	1	3	3	3	3	3	3	3	2	23	1	4	34
31	0	0	1	0	0	2	37	3	1	0	1	0	1	1	2	2	1	1	4	4	4	4	4	4	4	4	32	0	1	36
28	1	0	1	0	1	2	30	3	1	0	0	1	1	1	2	2	1	1	4	4	4	5	5	4	4	4	34	0	3	30
26	0	0	1	0	0	3	28	3	2	0	0	1	1	1	2	2	1	1	4	4	4	4	4	4	4	4	32	0	2	38
27	0	0	1	0	0	2	36	3	2	0	0	1	1	1	2	2	1	1	5	5	5	5	5	5	5	3	38	0	9	37
26	0	0	1	0	0	1	28	3	2	0	0	0	0	0	2	2	1	1	4	4	4	4	4	4	4	4	32	0	5	37
31	0	0	1	0	1	1	30	3	2	0	0	0	0	0	2	2	1	1	5	5	5	5	4	5	5	5	39	0	4	37
26	0	0	1	0	1	1	31	3	2	0	0	0	1	1	2	2	1	1	5	4	4	4	4	4	5	4	34	0	10	41
29	0	0	1	0	1	1	16	2	2	0	0	1	1	1	2	2	1	1	5	4	5	5	4	4	4	3	34	0	1	45
30	0	0	1	0	1	2	27	2	2	0	0	0	1	1	2	2	1	1	4	4	4	4	4	4	4	3	31	1	10	33
32	0	0	1	0	1	1	24	2	2	0	0	1	1	1	2	2	1	1	4	4	4	4	4	4	4	4	32	0	3	39
24	0	0	1	0	1	1	27	2	2	0	1	1	0	1	2	2	1	1	4	4	5	5	4	4	4	4	34	0	5	42
28	1	1	1	0	1	1	34	3	2	0	0	0	1	1	2	2	1	1	4	3	4	3	4	3	4	4	29	1	7	37
30	0	0	1	0	1	1	32	3	2	0	0	0	0	1	2	2	1	1	3	3	3	3	3	3	3	3	24	1	7	42
36	0	0	1	0	0	3	-9	1	2	0	1	0	1	1	2	2	1	1	1	1	1	1	1	1	1	1	8	1	0	10
36	1	0	1	0	0	1	21	2	2	0	1	1	1	1	2	2	1	1	4	4	4	4	4	4	4	3	31	1	3	33
27	0	0	1	0	0	3	36	3	2	2	1	1	1	1	2	2	1	1	4	4	4	4	4	4	4	4	32	0	7	33
33	0	0	1	0	1	1	36	3	2	2	1	0	0	0	2	2	1	1	3	3	3	3	3	3	3	3	24	1	3	37
28	0	0	1	0	0	3	20	2	2	0	0	1	1	1	2	2	1	1	4	4	4	4	4	4	4	4	32	0	10	40
34	0	0	1	0	0	1	19	2	3	0	0	1	1	1	2	2	1	1	5	5	5	5	5	5	5	5	40	0	5	38
35	0	0	1	0	1	2	34	3	3	0	1	1	1	1	2	2	1	1	4	4	4	4	4	3	3	4	30	1	2	36
30	0	0	1	0	1	3	26	2	3	0	0	1	1	1	2	2	1	1	4	4	4	4	4	4	4	4	32	0	5	34
41	0	0	1	0	0	2	26	2	3	1	1	1	1	1	2	2	1	1	4	4	4	4	4	4	4	4	32	0	2	33
40	0	0	1	0	0	2	35	3	3	0	1	1	1	1	2	2	1	1	4	4	4	4	4	3	4	4	31	1	7	41
30	0	0	1	0	1	1	30	3	2	0	0	0	1	1	3	2	1	1	4	4	4	4	4	4	4	4	32	0	8	36
38	0	0	1	0	0	3	32	3	2	0	0	1	0	0	0	0	0	1	3	3	3	3	3	4	4	3	26	1	6	38
27	0	0	1	0	1	1	32	3	2	1	1	1	0	0	0	0	1	1	4	5	5	5	5	4	4	4	36	0	8	37
31	0	0	1	0	0	1	18	2	2	0	1	1	0	1	0	0	0	1	4	4	4	4	4	4	4	4	32	0	1	33
32	0	0	1	0	1	3	36	3	2	0	0	0	1	1	0	0	1	1	4	3	3	3	4	4	4	3	28	1	5	38
25	0	0	1	0	1	-9	-9	1	1	0	0	1	1	1	1	0	1	1	1	3	1	1	1	1	1	1	10	1	3	37
26	0	0	1	0	1	1	28	3	1	0	0	1	0	0	1	2	1	1	4	4	4	4	4	4	4	3	31	1	5	37
28	0	0	1	0	1	1	26	2	2	0	0	0	1	1	2	0	0	0	3	3	3	3	3	3	3	3	24	1	5	35
31	1	1	1	0	0	0	-9	1	2	0	0	0	1	1	2	1	1	1	5	3	3	4	4	4	4	3	30	1	4	37
26	0	0	1	0	0	1	19	2	1	0	0	0	0	0	2	2	1	1	4	4	4	4	3	5	5	3	32	0	2	43
25	0	0	1	0	1	1	24	2	1	0	1	0	1	1	2	2	1	1	5	5	5	5	3	3	3	1	30	1	7	43
30	0	0	1	0	1	1	33	3	2	0	1	1	0	1	2	2	1	1	5	5	5	5	5	5	3	5	38	0	4	39
33	0	0	1	0	1	1	28	3	2	0	0	0	1	1	2	2	1	1	3	4	3	3	3	3	3	3	25	1	3	43
28	0	0	1	0	1	2	32	3	2	0	0	0	1	1	1	2	1	1	4	4	4	4	4	4	4	4	32	0	4	40
35	0	0	1	0	1	1	32	3	2	0	0	1	1	1	2	2	1	1	4	4	4	4	4	4	4	3	31	1	1	36
23	0	0	1	0	0	1	22	2	1	0	0	1	1	1	1	0	1	1	4	4	4	4	4	4	4	3	31	1	4	35
31	0	0	1	0	0	1	-9	1	1	0	0	1	1	1	1	0	1	1	4	4	4	5	4	4	4	4	33	0	7	35
33	0	0	1	0	0	2	17	2	2	0	0	1	1	1	1	0	1	1	3	3	3	4	4	4	4	3	28	1	1	36
32	0	0	1	0	1	3	12	1	2	0	0	1	1	1	1	0	1	1	4	4	4	5	4	4	3	3	31	1	7	36
34	0	0	1	0	0	1	20	2	2	0	0	0	0	1	1	0	1	1	5	5	5	5	4	5	4	5	38	0	5	36
28	0	0	1	0	0	2	11	1	1	0	1	1	1	1	1	1	1	1	4	2	4	4	4	2	4	2	26	1	5	26
23	0	0	1	0	0	3	22	2	1	0	0	1	1	1	1	1	1	1	4	4	4	4	4	4	4	4	32	0	11	42
26	1	0	1	0	0	2	16	2	2	1	1	1	1	1	1	1	1	1	4	4	4	4	3	2	3	4	28	1	8	37
28	0	0	1	0	0	0	22	2	2	0	0	0	1	1	1	1	1	1	4	4	4	3	3	5	4	3	30	1	6	38
24	0	0	1	0	1	2	11	1	2	0	0	0	1	1	1	1	1	1	5	5	5	5	5	5	5	5	40	0	6	33
27	0	0	1	0	0	1	32	3	2	0	0	1	1	1	1	1	1	1	4	4	4	4	4	3	4	3	30	1	5	39
20	0	0	1	0	0	1	23	2	1	0	0	1	1	1	1	2	1	1	5	5	5	5	5	5	4	5	39	0	12	22
21	1	0	1	0	0	1	39	3	1	0	0	1	0	1	1	2	1	1	4	4	4	4	4	4	4	4	32	0	3	35
24	0	0	1	0	0	3	14	2	2	0	0	0	1	1	1	2	1	1	4	4	4	4	4	4	4	3	31	1	1	37
29	0	0	1	0	0	2	10	1	2	0	0	0	0	0	1	2	1	1	3	3	3	3	3	3	3	3	24	1	3	35
35	1	1	1	0	1	2	28	3	3	0	1	1	1	1	2	0	1	1	3	3	3	3	3	3	3	3	24	1	0	50
21	0	0	1	0	0	0	13	2	1	0	0	1	1	1	2	2	1	1	5	5	5	5	4	5	5	5	39	0	8	34
29	0	0	1	0	1	3	15	2	1	0	0	0	1	1	2	2	1	1	4	4	4	4	4	4	4	4	32	0	3	32
24	0	0	1	0	0	2	19	2	1	0	0	0	1	1	2	2	1	1	4	4	4	4	4	4	4	4	32	0	1	40
23	1	1	1	0	1	0	20	2	2	0	1	0	1	1	2	2	1	1	5	5	5	5	4	5	5	5	39	0	7	41
35	1	1	1	1	0	1	8	1	2	0	0	0	1	1	2	2	1	1	3	3	4	4	4	3	4	3	28	1	1	33
28	0	0	1	1	0	1	14	2	2	1	1	0	1	0	2	2	1	1	5	5	5	5	5	5	5	5	40	0	7	38
28	1	0	1	0	1	3	36	3	2	0	0	1	1	1	2	2	1	1	3	3	3	3	3	3	3	3	24	1	3	37
23	1	1	1	0	0	2	18	2	2	0	0	1	1	1	3	2	1	1	5	5	5	4	5	4	5	4	37	0	5	42
37	0	0	1	0	1	2	12	1	2	2	0	1	1	1	0	0	0	1	5	5	5	5	5	5	5	5	40	0	12	34
27	0	0	1	0	1	3	23	2	1	0	0	0	0	0	1	0	1	1	5	5	5	5	4	3	4	4	35	0	5	42
32	0	0	1	0	0	1	24	2	1	0	1	0	1	1	1	0	1	1	3	3	3	3	3	3	3	3	24	1	1	42
29	0	0	1	0	0	3	16	2	2	0	1	1	1	1	1	0	1	1	3	3	3	3	3	3	3	3	24	1	1	38
32	0	0	1	0	1	1	19	2	3	0	0	0	1	1	1	0	1	1	4	4	4	4	4	4	4	4	32	0	7	37
37	0	0	1	0	0	2	16	2	3	0	0	1	1	1	1	0	1	1	5	5	5	5	5	5	5	5	40	0	10	34
19	0	0	1	0	1	1	6	1	1	0	0	1	1	1	1	1	0	1	3	3	4	5	3	3	5	5	31	1	3	40
25	0	0	1	0	1	3	16	2	1	0	0	0	1	0	1	1	1	1	3	3	3	3	2	2	4	2	22	1	8	38
30	1	0	1	0	1	3	9	1	3	0	0	1	1	1	1	1	1	1	3	4	4	3	3	4	3	4	28	1	1	38
33	0	0	1	0	0	3	15	2	3	2	0	1	0	1	1	1	1	1	4	4	5	4	4	4	4	4	33	0	4	35
37	0	0	1	0	0	2	16	2	3	0	1	1	1	1	1	1	0	0	3	3	3	3	3	3	2	1	21	1	1	44
31	1	1	1	0	1	1	31	3	1	0	0	0	0	0	1	2	1	1	4	4	4	4	4	4	4	3	31	1	0	36
27	1	1	1	0	0	2	8	1	1	0	0	1	1	1	1	2	1	1	4	4	4	4	5	4	4	3	32	0	4	39
24	0	0	1	0	0	1	14	2	1	0	0	0	1	0	1	2	1	0	3	3	3	3	3	3	3	3	24	1	0	20
21	0	0	1	0	1	1	22	2	2	0	0	1	1	1	2	0	1	1	4	5	5	4	5	4	4	3	34	0	5	42
31	0	0	1	0	0	2	22	2	2	0	0	1	0	0	2	0	1	1	4	4	5	5	5	5	4	4	36	0	1	43
39	0	0	1	0	1	1	24	2	2	0	1	0	1	1	2	0	1	1	4	4	4	4	4	4	4	4	32	0	7	40
26	0	0	1	0	1	3	15	2	3	0	0	1	1	0	2	0	1	1	5	5	5	5	5	5	5	5	40	0	7	36
24	1	0	1	0	1	1	11	1	1	0	0	1	1	1	2	1	1	1	4	4	4	4	4	4	4	4	32	0	9	34
36	0	0	1	0	0	1	25	2	2	0	1	1	1	1	2	1	1	1	4	4	4	3	3	3	3	3	27	1	3	34
21	1	0	1	0	1	0	-9	1	2	0	0	1	1	1	2	1	1	1	5	5	5	5	3	2	3	2	30	1	7	36
30	0	0	1	0	0	3	19	2	2	0	1	1	1	1	2	1	1	1	4	4	5	4	4	4	4	3	32	0	4	32
33	0	0	1	0	1	1	19	2	2	0	0	0	1	1	2	1	1	1	3	3	3	3	3	3	3	3	24	1	7	38
29	0	0	1	0	0	3	18	2	2	0	0	1	1	1	2	1	1	1	5	5	5	5	4	5	5	5	39	0	8	37
20	0	0	1	0	0	1	19	2	1	0	0	0	1	1	2	2	1	1	4	3	4	3	4	4	4	4	30	1	7	41
23	0	0	1	0	1	1	22	2	1	0	0	1	1	1	2	2	1	0	4	4	4	4	4	4	4	4	32	0	2	38
38	0	0	1	0	0	2	11	1	2	0	0	1	1	1	0	0	1	1	3	3	3	3	3	3	3	3	24	1	7	42
28	0	0	1	0	0	3	25	2	3	0	1	1	1	1	0	0	1	1	4	4	4	4	4	4	4	4	32	0	11	33
39	0	0	1	0	0	2	28	3	3	0	0	1	1	1	0	2	1	1	4	4	4	4	4	4	4	3	31	1	12	42
30	0	0	1	0	1	1	37	3	1	0	1	0	1	1	1	0	1	0	4	4	4	4	4	4	4	3	31	1	1	38
32	0	0	1	0	1	2	14	2	2	0	0	1	1	1	1	0	1	1	3	3	3	3	3	3	3	3	24	1	0	35
30	0	0	1	0	0	1	17	2	3	0	1	1	1	1	1	0	1	1	5	4	4	4	4	4	4	3	32	0	3	37
32	0	0	1	0	0	2	27	2	3	0	0	0	1	1	1	0	1	0	2	2	2	1	3	2	2	2	16	1	7	44
28	0	0	1	0	0	1	8	1	1	0	0	1	1	1	1	2	0	1	5	4	5	4	4	5	4	5	36	0	8	41
24	0	0	1	0	0	0	28	3	1	0	0	0	1	1	1	2	1	1	4	4	4	4	3	4	4	3	30	1	7	33
29	0	0	1	0	0	1	23	2	1	0	1	1	1	1	1	2	1	1	3	3	3	3	4	4	4	4	28	1	3	47
40	0	0	1	0	0	3	20	2	2	0	1	1	1	1	1	2	1	1	3	4	4	4	4	4	4	4	31	1	2	50
27	0	0	1	0	1	1	16	2	2	0	0	0	1	1	1	2	1	1	5	5	5	5	4	5	5	5	39	0	2	38
24	0	0	1	0	0	1	19	2	2	2	0	1	1	1	1	2	1	1	4	3	5	4	3	3	4	4	30	1	2	41
29	0	0	1	0	1	0	36	3	2	0	0	1	1	1	1	2	1	1	2	3	5	4	3	3	3	4	27	1	3	37
30	1	1	1	0	0	2	35	3	1	0	0	1	1	1	2	0	0	1	5	5	5	5	5	5	5	5	40	0	8	50
19	1	1	1	0	0	3	29	3	1	0	1	0	1	1	2	0	0	1	4	5	5	5	5	5	5	4	38	0	11	34
36	1	1	1	0	0	2	20	2	2	0	1	0	1	1	2	0	1	1	5	5	5	5	5	5	5	3	38	0	1	39
38	0	0	1	0	0	1	36	3	2	0	0	0	1	1	2	0	0	1	5	5	5	5	4	4	5	5	38	0	7	32
35	0	0	1	0	0	1	20	2	2	0	1	0	1	1	2	0	1	1	4	4	4	4	4	4	4	4	32	0	3	36
38	0	0	1	0	0	2	32	3	3	0	0	0	0	0	2	0	0	0	4	4	5	5	5	5	5	4	37	0	5	37
23	0	0	1	0	0	2	18	2	1	0	0	1	1	1	2	2	1	1	5	4	5	4	5	4	5	4	36	0	9	38
24	1	1	1	0	1	3	33	3	1	0	0	0	0	1	2	2	0	1	5	3	4	4	3	4	3	4	30	1	6	39
26	0	0	1	0	0	3	25	2	2	0	0	1	1	1	2	2	1	1	4	4	4	4	3	4	3	4	30	1	1	36
25	0	0	1	0	1	2	-9	1	2	3	0	1	1	1	2	2	1	1	3	3	3	3	3	3	3	3	24	1	3	33
35	0	0	1	0	0	1	14	2	2	0	0	1	1	1	2	2	1	1	5	4	4	4	4	4	4	4	33	0	8	42
34	0	0	1	0	0	2	28	3	2	0	0	0	1	1	2	2	1	1	5	5	5	5	5	5	5	5	40	0	7	34
39	0	0	1	0	0	1	19	2	3	0	0	1	1	1	2	2	1	1	4	4	4	4	4	4	4	4	32	0	1	32
43	0	0	1	0	0	2	22	2	3	0	0	1	1	1	2	2	1	1	4	4	4	4	4	4	4	4	32	0	3	33
29	0	0	1	0	0	1	11	1	3	0	0	0	1	1	2	2	1	1	5	5	5	5	5	5	5	5	40	0	6	34
33	0	0	2	0	1	2	28	3	1	1	0	0	1	1	1	0	1	1	4	3	3	4	4	4	3	4	29	1	10	34
24	0	0	2	0	1	1	-9	1	1	0	0	1	1	1	1	0	1	1	4	4	4	4	4	4	4	4	32	0	3	36
32	0	0	2	0	1	1	24	2	1	0	0	1	1	1	1	0	1	1	4	3	4	4	4	4	4	3	30	1	1	36
30	0	0	2	0	0	1	25	2	2	0	0	1	1	1	1	0	1	1	3	4	4	4	4	3	4	3	29	1	1	40
31	0	0	2	0	0	3	31	3	2	0	1	1	1	1	1	0	1	1	5	4	4	4	4	4	4	4	33	0	8	32
27	0	0	2	0	0	1	27	2	2	0	1	0	1	1	1	0	1	1	4	4	4	4	4	4	4	4	32	0	10	34
29	0	0	2	1	1	3	30	3	2	0	0	0	0	0	1	0	0	0	3	3	3	3	2	3	2	3	22	1	5	40
30	0	0	2	0	1	1	34	3	2	1	1	0	1	1	1	0	1	1	3	3	3	3	3	3	3	3	24	1	6	38
28	1	0	2	0	0	1	37	3	2	0	0	0	0	0	1	0	1	1	4	4	4	4	4	4	4	4	32	0	6	39
30	0	0	2	0	0	1	17	2	2	0	0	1	1	1	1	0	1	1	4	4	4	4	4	4	4	3	31	1	8	32
30	0	0	2	0	0	1	28	3	2	0	0	0	1	1	1	0	1	1	4	4	4	4	4	3	4	4	31	1	10	34
31	0	0	2	0	0	2	38	3	2	0	1	0	1	1	1	0	1	1	4	4	4	4	4	4	4	3	31	1	2	41
29	0	0	2	0	1	2	28	3	2	0	1	1	1	1	1	0	1	1	3	3	3	3	3	3	3	3	24	1	8	38
33	0	0	2	0	1	1	32	3	2	0	0	1	1	1	1	0	1	1	5	5	5	5	5	5	5	5	40	0	10	28
32	0	0	2	0	0	1	33	3	3	0	0	0	1	1	1	0	1	1	3	3	3	4	3	3	3	3	25	1	9	44
37	0	0	2	1	1	2	37	3	3	0	0	0	1	1	1	0	1	1	5	5	5	5	5	5	5	5	40	0	11	38
36	0	0	2	0	0	2	25	2	3	0	0	1	1	1	1	0	1	1	4	3	4	3	3	3	3	3	26	1	6	38
26	1	1	2	0	1	0	28	3	1	0	0	1	1	1	1	1	1	1	4	4	5	3	4	4	4	3	31	1	6	40
26	1	0	2	0	1	2	32	3	1	0	1	1	1	1	1	1	1	1	5	5	5	4	4	5	4	4	36	0	5	34
29	1	1	2	0	1	1	29	3	1	0	0	1	1	1	1	1	1	1	2	2	2	3	3	2	3	2	19	1	3	44
23	0	0	2	0	1	3	37	3	1	0	0	0	1	1	1	1	1	1	5	5	5	5	5	5	5	5	40	0	4	32
32	0	0	2	0	0	2	35	3	2	0	1	0	1	1	1	1	1	1	5	5	5	5	4	5	4	3	36	0	6	41
27	1	0	2	0	0	1	38	3	2	0	0	1	1	1	1	1	1	1	5	4	4	4	3	3	3	3	29	1	11	31
28	0	0	2	0	0	2	36	3	2	0	0	0	1	0	1	1	1	1	4	4	4	3	4	4	3	3	29	1	1	36
25	0	0	2	0	0	1	32	3	2	0	0	1	1	1	1	1	1	1	3	3	3	3	4	3	4	3	26	1	3	42
27	0	0	2	0	0	2	32	3	2	0	0	0	0	0	1	1	1	0	5	5	5	5	3	4	4	5	36	0	7	41
31	0	0	2	0	0	1	35	3	2	0	0	1	1	1	1	1	1	1	5	5	5	5	5	5	5	5	40	0	6	39
30	0	0	2	0	1	3	40	3	2	0	0	0	1	1	1	1	1	1	4	4	4	4	4	4	4	4	32	0	4	35
29	0	0	2	0	0	2	28	3	2	0	0	1	1	1	1	1	1	1	5	5	5	5	5	5	5	5	40	0	8	34
23	0	0	2	0	1	1	30	3	1	0	0	1	1	1	1	2	1	1	4	4	4	4	3	3	4	4	30	1	3	40
28	0	0	2	0	1	2	39	3	1	0	1	0	1	1	1	2	1	1	4	4	4	4	4	4	4	4	32	0	4	35
33	1	1	2	0	1	1	37	3	1	0	0	0	1	1	1	2	0	1	4	4	4	4	4	4	4	4	32	0	10	37
31	1	1	2	0	1	1	31	3	1	0	0	1	0	1	1	2	1	1	4	4	4	4	4	4	4	3	31	1	10	32
25	1	0	2	0	1	1	34	3	1	0	0	1	1	1	1	2	1	1	4	4	4	4	5	5	5	5	36	0	7	32
25	0	0	2	0	0	2	25	2	1	0	0	1	1	1	1	2	1	1	4	4	4	4	4	4	4	4	32	0	6	35
23	0	0	2	0	0	1	26	2	1	0	0	0	1	1	1	2	1	1	4	5	5	4	4	4	4	4	34	0	8	33
36	0	0	2	0	1	3	34	3	2	0	0	1	1	1	1	2	1	1	5	4	5	5	5	5	4	5	38	0	9	43
29	0	0	2	0	1	3	26	2	2	0	0	1	1	1	1	2	1	0	5	5	5	4	5	5	5	4	38	0	8	43
29	0	0	2	0	1	1	38	3	2	0	0	1	1	1	1	2	1	1	4	4	4	4	4	4	4	3	31	1	9	32
31	0	0	2	0	1	3	34	3	2	0	1	1	1	1	1	2	1	1	4	5	5	5	5	5	3	4	36	0	10	36
30	1	1	2	0	0	1	22	2	2	0	1	0	1	1	1	2	1	0	3	4	4	3	3	3	3	3	26	1	2	44
35	1	0	2	0	0	1	35	3	2	0	0	1	1	1	1	2	1	1	3	5	5	4	4	4	4	4	33	0	4	37
34	0	0	2	0	0	1	28	3	2	0	0	0	1	1	1	2	1	1	4	3	3	3	3	3	3	3	25	1	2	42
30	1	0	2	0	1	2	25	2	2	0	1	1	0	1	1	2	0	1	4	4	4	4	4	4	4	4	32	0	1	38
31	1	0	2	0	1	1	33	3	2	0	0	0	1	1	1	2	1	1	4	4	4	4	4	4	4	4	32	0	7	37
28	0	0	2	0	1	2	33	3	2	0	0	0	0	0	1	2	1	1	4	4	4	4	4	4	4	4	32	0	2	40
33	0	0	2	1	1	1	32	3	2	0	0	0	1	1	1	2	1	1	4	4	4	4	4	4	4	3	31	1	7	39
30	0	0	2	0	0	1	26	2	2	0	0	1	1	1	1	2	1	0	4	4	4	4	2	4	4	4	30	1	5	37
29	0	0	2	0	0	3	28	3	2	0	1	1	1	1	1	2	1	1	2	3	3	3	3	3	3	2	22	1	3	41
36	0	0	2	0	0	1	30	3	3	0	0	1	1	1	1	2	1	1	4	4	4	4	4	4	4	4	32	0	6	30
39	0	0	2	1	1	1	32	3	3	3	1	0	1	1	1	2	1	0	3	3	3	3	3	3	3	3	24	1	8	42
34	0	0	2	0	1	0	34	3	3	0	0	0	1	1	1	2	1	1	4	4	4	4	4	3	4	3	30	1	2	38
26	0	0	2	0	1	1	32	3	1	0	1	0	1	1	2	0	1	1	4	4	4	4	4	4	4	3	31	1	5	39
30	0	0	2	0	1	3	30	3	1	0	1	0	1	1	2	0	1	0	4	4	4	3	4	4	4	4	31	1	7	45
31	0	0	2	0	1	1	33	3	1	0	1	1	1	1	2	0	1	1	4	3	3	4	4	3	4	3	28	1	2	32
28	0	0	2	0	1	3	5	1	1	1	1	1	1	1	2	0	0	0	4	4	4	4	3	4	3	5	31	1	6	39
26	0	0	2	0	1	2	32	3	1	0	0	0	1	1	2	0	1	1	4	4	3	4	4	3	3	3	28	1	4	37
27	0	0	2	0	1	0	21	2	1	0	0	0	1	0	2	0	1	1	4	3	4	4	3	4	4	4	30	1	5	37
29	0	0	2	0	1	2	36	3	1	0	1	0	1	1	2	0	1	1	3	3	3	3	3	3	3	2	23	1	7	35
29	1	0	2	1	1	1	15	2	1	0	0	0	1	1	2	0	1	1	5	5	5	5	5	5	5	5	40	0	5	34
32	0	0	2	0	0	2	24	2	2	0	0	0	1	1	2	0	1	1	4	3	3	3	3	3	3	3	25	1	1	34
30	0	0	2	0	0	1	36	3	2	0	0	1	0	0	2	0	1	0	4	4	5	4	4	4	4	4	33	0	3	45
27	0	0	2	0	1	1	40	3	2	0	1	0	1	1	2	0	1	1	3	3	3	3	3	3	3	3	24	1	7	40
27	0	0	2	0	1	1	27	2	2	3	1	1	1	1	2	0	0	0	5	5	5	4	4	4	4	4	35	0	5	30
28	0	0	2	0	1	1	36	3	2	0	0	0	1	1	2	0	1	1	3	5	5	5	5	5	5	3	36	0	5	42
33	0	0	2	0	1	1	28	3	2	0	1	0	1	1	2	0	1	1	4	5	5	5	5	5	5	5	39	0	7	48
34	0	0	2	0	1	3	33	3	2	0	1	0	1	1	2	0	1	1	4	4	4	4	4	4	4	4	32	0	3	35
27	0	0	2	0	0	3	15	2	2	0	0	0	1	1	2	0	1	1	4	4	4	4	3	4	3	3	29	1	11	36
31	0	0	2	0	1	2	29	3	2	0	0	1	1	1	2	0	0	1	5	5	5	5	5	5	5	5	40	0	7	44
31	0	0	2	0	1	2	36	3	2	1	1	1	0	1	2	0	0	1	4	4	4	4	4	4	4	4	32	0	9	38
30	0	0	2	0	1	1	7	1	2	0	0	1	1	1	2	0	1	1	3	3	4	3	4	4	2	2	25	1	0	41
37	0	0	2	1	1	3	35	3	3	0	0	0	1	1	2	0	1	1	4	5	5	5	4	4	4	4	35	0	11	37
33	1	1	2	0	1	1	28	3	1	0	1	0	1	1	2	1	1	1	4	4	4	4	4	4	3	4	31	1	5	39
22	0	0	2	0	1	1	32	3	1	0	0	1	1	1	2	1	1	1	3	4	4	4	4	4	4	4	31	1	12	38
23	0	0	2	0	0	1	27	2	1	0	0	1	1	1	2	1	1	1	4	3	4	4	4	4	4	4	31	1	6	40
34	1	0	2	1	1	2	8	1	2	0	0	1	1	1	2	1	1	1	4	4	4	4	4	2	4	3	29	1	8	38
23	0	0	2	0	1	1	38	3	1	0	1	0	1	1	2	2	1	1	3	4	4	4	5	5	5	5	35	0	6	35
26	1	0	2	0	0	1	28	3	1	0	0	0	1	1	2	2	1	1	3	3	3	3	3	3	3	3	24	1	0	33
30	1	1	2	0	1	1	20	2	1	0	1	0	1	1	2	2	1	0	4	4	4	4	4	4	4	4	32	0	4	38
28	1	0	2	0	0	1	26	2	1	0	1	0	1	1	2	2	1	1	3	4	3	3	3	3	4	3	26	1	6	38
26	1	1	2	0	1	0	24	2	1	3	1	0	1	1	2	2	1	1	4	5	5	4	4	3	4	4	33	0	2	38
25	0	0	2	0	0	3	36	3	1	0	1	0	1	1	2	2	1	1	4	4	4	3	3	4	3	4	29	1	8	41
27	0	0	2	0	1	0	33	3	1	1	1	0	1	1	2	2	1	1	4	4	4	4	4	4	4	4	32	0	10	31
29	0	0	2	0	0	0	29	3	1	0	0	1	1	1	2	2	1	1	4	4	4	4	4	4	4	4	32	0	3	44
29	1	1	2	0	1	1	29	3	2	0	0	0	1	1	2	2	1	1	5	5	5	5	5	5	5	5	40	0	5	37
26	0	0	2	0	0	1	30	3	2	1	1	1	1	1	2	2	1	1	5	5	5	5	5	5	5	5	40	0	10	42
33	0	0	2	0	1	3	24	2	2	0	0	0	1	1	2	2	1	1	4	4	4	4	4	4	4	4	32	0	10	35
35	0	0	2	0	1	1	20	2	2	0	0	0	1	1	2	2	1	1	5	5	5	5	5	5	5	5	40	0	5	34
30	0	0	2	0	0	1	32	3	2	0	1	0	1	1	2	2	1	1	4	4	4	5	3	4	4	3	31	1	9	36
27	0	0	2	0	1	1	21	2	2	0	0	1	1	1	2	2	1	1	4	5	5	5	5	5	5	5	39	0	10	38
37	0	0	2	0	0	2	19	2	2	0	0	0	0	1	2	2	1	0	5	5	5	5	5	5	5	5	40	0	3	34
19	1	0	2	0	1	1	36	3	2	0	0	1	1	1	2	2	1	1	4	4	4	3	4	3	4	3	29	1	4	34
33	0	0	2	1	1	1	35	3	2	0	0	0	1	1	2	2	1	1	4	4	4	4	4	4	4	4	32	0	9	39
38	0	0	2	0	1	3	33	3	2	0	0	1	1	0	2	2	1	1	4	4	4	4	4	4	4	4	32	0	10	31
31	0	0	2	0	0	1	28	3	2	0	0	1	1	1	2	2	1	1	4	4	4	4	4	4	4	4	32	0	3	37
31	0	0	2	1	1	2	32	3	2	0	0	0	1	1	2	2	1	1	4	4	4	4	3	4	4	4	31	1	9	36
34	0	0	2	0	1	1	33	3	2	0	0	0	1	1	2	2	1	1	4	4	4	4	4	4	4	4	32	0	11	38
35	0	0	2	1	1	3	30	3	3	0	1	0	1	1	2	2	1	1	5	5	5	5	5	5	5	5	40	0	4	40
33	1	1	2	0	1	2	30	3	2	0	0	0	1	1	3	2	1	1	5	5	5	5	4	5	4	4	37	0	4	34
24	0	0	2	0	0	1	-9	1	1	0	0	1	1	1	1	2	1	1	4	4	5	5	5	4	5	3	35	0	4	39
25	0	0	2	0	1	3	37	3	1	0	1	0	0	1	2	2	1	1	3	3	3	3	3	3	3	3	24	1	6	32
26	1	1	2	0	0	2	20	2	1	2	1	0	1	1	2	0	1	1	3	4	3	4	3	4	4	4	29	1	7	40
29	1	0	2	0	1	2	10	1	2	1	1	0	1	1	2	0	1	1	3	3	3	3	3	3	3	3	24	1	3	44
27	1	0	2	0	1	3	32	3	2	0	0	0	0	0	2	2	1	1	4	4	4	4	4	4	4	3	31	1	3	42
21	0	0	2	0	0	0	20	2	1	0	0	0	1	1	1	0	1	1	3	4	4	4	3	4	3	4	29	1	5	37
21	0	0	2	0	0	0	20	2	1	0	0	0	1	1	1	0	1	1	3	4	4	4	3	4	3	4	29	1	5	37
30	0	0	2	0	0	2	20	2	1	3	1	0	1	1	1	0	1	1	4	4	4	3	4	4	4	3	30	1	6	45
29	0	0	2	0	0	1	18	2	1	0	1	0	1	1	1	0	1	1	4	4	4	4	4	4	4	4	32	0	8	35
25	0	0	2	0	0	0	16	2	1	0	0	1	0	1	1	0	1	1	4	4	4	4	4	4	4	3	31	1	5	40
28	0	0	2	1	1	2	35	3	2	2	1	0	1	1	1	1	1	1	5	5	5	5	5	5	5	5	40	0	9	37
29	1	1	2	0	1	1	15	2	2	0	0	0	1	1	1	1	0	1	3	3	3	3	3	3	2	2	22	1	9	37
31	1	1	2	0	1	2	14	2	1	0	1	1	1	1	1	2	1	1	4	4	4	4	3	4	4	4	31	1	5	36
35	0	0	2	0	1	1	20	2	1	0	0	1	0	1	1	2	1	1	5	4	4	3	3	4	3	5	31	1	0	40
29	0	0	2	0	0	3	16	2	2	3	0	0	1	1	1	2	1	1	4	4	4	4	4	4	4	4	32	0	2	39
26	0	0	2	0	1	3	30	3	2	2	0	1	1	1	1	2	0	1	4	4	4	4	4	4	4	4	32	0	7	31
32	1	1	2	0	1	3	24	2	2	0	0	1	0	1	1	2	1	1	4	4	4	4	5	5	5	3	34	0	7	39
34	0	0	2	0	0	1	14	2	2	0	0	1	1	1	1	2	1	1	4	4	4	4	4	4	4	3	31	1	6	38
37	0	0	2	0	0	2	12	1	2	0	0	0	1	1	1	2	1	1	5	5	5	5	5	5	5	5	40	0	9	34
33	0	0	2	1	1	0	16	2	2	0	0	0	1	1	2	0	0	0	5	5	5	5	5	4	5	4	38	0	3	37
30	1	0	2	0	0	1	23	2	1	0	0	0	1	1	2	1	1	1	4	5	5	5	5	5	4	3	36	0	3	37
25	0	0	2	0	0	1	26	2	1	0	0	0	1	1	2	1	1	1	4	3	4	3	3	4	4	4	29	1	6	45
27	0	0	2	0	0	1	20	2	2	0	0	1	1	1	2	1	1	1	3	3	4	4	4	3	2	2	25	1	2	40
26	1	0	2	0	0	3	4	1	2	0	1	1	1	1	2	1	1	1	4	5	5	5	4	4	5	4	36	0	1	35
26	0	0	2	1	0	2	20	2	1	0	0	1	1	1	2	2	1	1	4	4	4	4	4	4	4	4	32	0	7	34
25	1	1	2	0	1	2	14	2	2	0	0	0	1	1	2	2	1	1	3	2	3	3	3	3	3	3	23	1	5	39
25	1	0	2	0	1	2	27	2	2	0	1	1	1	1	2	2	1	1	3	3	3	3	3	3	3	2	23	1	0	34
26	1	1	2	0	1	1	25	2	2	0	1	0	1	1	2	2	1	0	5	5	5	5	5	5	5	5	40	0	4	34
28	0	0	2	0	1	1	24	2	2	0	0	1	1	1	2	2	1	1	4	4	4	4	4	4	4	4	32	0	8	33
28	1	1	2	0	1	3	25	2	2	0	0	0	1	1	2	2	1	1	4	4	4	4	3	3	3	3	28	1	4	40
31	0	0	2	0	1	1	24	2	2	0	0	0	1	1	2	2	1	1	5	5	5	5	5	5	5	5	40	0	11	41
33	1	0	2	0	1	2	30	3	2	0	0	1	1	1	2	2	0	0	4	4	4	4	4	4	4	3	31	1	7	35
39	1	0	2	0	0	3	13	2	3	2	0	0	1	1	2	2	1	1	2	3	3	3	3	3	3	3	23	1	2	41
24	0	0	2	0	0	2	23	2	1	0	0	1	1	1	1	0	1	1	5	5	5	5	5	5	5	5	40	0	9	38
26	0	0	2	0	1	3	16	2	1	0	0	0	1	1	1	0	1	1	4	4	4	4	4	4	4	4	32	0	8	32
23	0	0	2	0	1	3	10	1	2	0	0	1	0	1	1	1	1	1	4	4	4	3	5	5	5	4	34	0	5	39
34	1	1	2	0	1	2	15	2	2	0	1	0	1	1	1	1	1	1	4	4	4	5	4	3	4	3	31	1	6	39
29	0	0	2	0	0	2	14	2	2	0	1	0	0	0	1	1	1	1	4	4	4	4	4	4	4	3	31	1	11	40
31	0	0	2	0	1	1	31	3	1	2	0	1	1	1	1	2	1	1	3	4	4	3	3	3	3	4	27	1	6	35
29	1	0	2	0	1	0	32	3	1	3	0	0	1	1	1	2	1	1	5	5	5	5	5	3	5	5	38	0	13	34
27	0	0	2	0	1	0	22	2	2	0	0	1	1	1	1	2	1	1	3	4	4	4	4	4	4	3	30	1	3	34
27	0	0	2	0	0	3	14	2	2	0	1	1	0	1	1	2	1	1	5	4	4	4	4	4	4	4	33	0	8	36
32	1	1	2	0	1	2	16	2	1	0	0	0	1	1	2	0	1	0	5	4	4	4	4	5	5	4	35	0	4	32
22	0	0	2	0	1	1	11	1	1	0	0	0	0	0	2	0	1	1	4	4	4	4	3	3	3	3	28	1	5	32
33	0	0	2	0	0	1	8	1	1	0	0	0	1	1	2	0	1	1	5	5	5	5	4	4	4	5	37	0	3	40
24	0	0	2	0	1	2	15	2	1	0	1	0	1	1	2	0	1	1	5	5	5	5	5	5	5	5	40	0	12	32
33	1	0	2	0	1	1	14	2	1	0	0	1	1	1	2	1	1	1	4	4	4	4	4	4	4	3	31	1	4	42
28	0	0	2	0	1	1	18	2	1	0	0	0	0	1	2	1	1	0	4	5	5	4	5	4	4	5	36	0	7	36
23	0	0	2	0	0	1	12	1	1	0	0	1	1	1	2	1	1	1	4	4	4	4	4	4	4	2	30	1	8	36
29	0	0	2	0	1	3	11	1	2	0	0	1	1	1	2	1	1	1	4	4	4	4	4	3	3	3	29	1	3	34
33	0	0	2	1	1	2	15	2	2	0	0	0	1	1	2	1	1	0	4	4	4	4	4	4	4	3	31	1	9	45
28	0	0	2	1	1	1	19	2	2	0	0	1	0	1	2	1	1	1	5	5	5	5	5	5	5	5	40	0	5	38
29	0	0	2	0	1	1	22	2	1	0	1	0	1	1	2	2	1	1	4	4	4	4	4	4	3	3	30	1	7	36
33	1	1	2	0	1	0	14	2	2	0	0	0	1	1	2	2	1	1	5	5	5	5	5	5	5	5	40	0	9	36
32	0	0	2	0	1	3	16	2	3	3	0	0	1	1	2	2	0	1	4	4	4	4	4	4	4	4	32	0	1	40
36	0	0	2	0	0	3	16	2	2	0	0	0	1	1	1	0	1	1	4	4	4	4	5	4	4	4	33	0	7	37
32	0	0	2	0	1	1	17	2	2	3	1	1	1	1	1	0	1	1	4	5	5	5	4	5	5	5	38	0	4	33
34	0	0	2	0	1	2	15	2	1	0	0	1	0	1	1	2	1	1	4	3	5	4	4	4	4	2	30	1	3	38
29	0	0	2	0	1	1	28	3	1	0	0	0	0	1	1	2	1	1	4	4	4	4	4	4	4	4	32	0	0	34
31	0	0	2	1	1	1	27	2	2	0	1	0	1	1	1	2	1	1	3	4	4	4	4	4	4	3	30	1	4	40
23	0	0	2	0	0	1	30	3	1	0	0	1	1	1	2	0	1	0	5	3	5	5	3	5	5	5	36	0	7	40
41	0	0	2	0	0	2	25	2	2	0	1	1	1	0	2	0	1	1	5	5	5	5	5	5	5	4	39	0	4	37
27	0	0	2	0	1	0	20	2	2	0	1	0	1	1	2	0	1	1	4	4	4	4	4	4	4	4	32	0	6	40
39	0	0	2	0	0	2	11	1	3	0	0	1	1	1	2	0	1	1	3	3	3	3	3	3	3	2	23	1	4	43
29	0	0	2	0	0	2	12	1	3	0	1	1	1	1	2	0	1	1	5	5	5	5	5	4	5	5	39	0	3	35
24	0	0	2	0	0	1	16	2	2	1	1	0	1	1	2	2	1	1	5	5	5	5	5	4	4	4	37	0	7	34
30	0	0	2	1	1	1	12	1	2	0	0	0	1	0	2	2	0	0	5	5	5	5	5	5	5	5	40	0	11	37
37	0	0	2	0	0	3	13	2	2	0	0	1	1	1	2	2	1	1	5	5	5	5	5	5	5	5	40	0	8	31
27	0	0	2	0	0	1	24	2	2	3	0	1	1	1	2	2	1	1	5	5	5	5	5	5	5	5	40	0	6	38
34	0	0	2	0	0	2	13	2	3	0	0	1	1	1	2	2	1	1	4	3	3	4	4	4	4	4	30	1	1	35
35	0	0	2	1	1	2	33	3	3	3	0	1	1	1	2	2	1	1	4	4	4	4	4	4	4	3	31	1	5	32
38	0	0	2	0	0	1	36	3	3	0	1	1	1	1	2	2	1	1	4	3	3	3	3	3	3	3	25	1	4	33
33	0	0	2	0	1	3	28	3	2	0	0	0	1	1	0	0	0	1	2	2	4	3	3	2	2	2	20	1	4	38
31	1	1	2	1	1	0	26	2	2	0	0	0	1	1	0	2	1	1	5	5	5	5	5	5	5	5	40	0	11	38
26	0	0	2	0	1	3	36	3	1	0	1	1	1	1	1	0	0	1	4	4	4	4	4	3	3	4	30	1	10	30
27	0	0	2	0	1	1	33	3	1	0	0	1	0	1	1	0	1	1	5	5	5	5	4	4	4	4	36	0	2	37
29	0	0	2	0	1	1	35	3	1	0	0	1	1	1	1	0	1	0	3	4	3	3	4	3	3	3	26	1	4	39
31	0	0	2	1	1	1	38	3	1	0	1	0	1	1	1	0	0	1	5	5	5	5	5	5	5	5	40	0	8	36
28	0	0	2	1	1	1	36	3	2	0	0	0	1	1	1	0	1	0	4	4	4	4	4	4	3	4	31	1	7	41
28	0	0	2	0	0	0	36	3	2	0	0	1	1	0	1	0	1	1	5	5	5	5	5	5	5	5	40	0	11	34
28	0	0	2	0	0	3	36	3	2	0	0	1	1	1	1	0	1	1	4	4	4	4	3	4	4	4	31	1	1	36
33	0	0	2	0	1	1	12	1	2	0	0	1	0	0	1	0	1	0	3	4	4	4	4	3	3	4	29	1	6	44
31	0	0	2	0	0	0	20	2	2	3	0	1	1	1	1	0	1	1	4	5	5	4	4	4	4	4	34	0	2	41
32	1	1	2	1	1	2	15	2	2	0	1	1	1	1	1	0	1	1	4	4	4	4	5	4	4	4	33	0	1	36
33	0	0	2	0	1	1	31	3	2	0	0	0	1	0	1	0	1	1	5	5	5	5	5	5	5	5	40	0	5	34
35	0	0	2	0	0	1	16	2	2	0	0	1	1	1	1	0	0	1	3	3	3	3	3	3	2	3	23	1	0	39
31	0	0	2	0	0	2	32	3	2	0	1	1	1	1	1	0	1	1	5	5	5	5	5	5	5	5	40	0	12	36
36	0	0	2	0	1	1	19	2	3	0	1	0	1	1	1	0	1	1	5	5	5	5	4	5	5	4	38	0	4	39
32	0	0	2	1	1	2	34	3	3	0	1	1	1	0	1	0	1	1	5	5	5	4	4	4	4	4	35	0	8	37
29	1	1	2	0	1	1	28	3	1	0	0	0	1	1	1	1	1	1	5	5	5	5	5	5	5	5	40	0	8	34
26	0	0	2	0	1	2	26	2	1	0	0	1	1	1	1	1	0	0	5	5	5	5	4	4	4	4	36	0	7	36
35	1	1	2	0	1	1	35	3	1	0	0	0	1	1	1	1	1	1	4	4	4	4	4	4	4	4	32	0	1	46
27	0	0	2	0	1	2	32	3	2	1	1	1	1	1	1	1	1	1	4	4	4	4	4	4	4	4	32	0	5	35
32	1	0	2	0	1	2	38	3	2	0	1	1	1	1	1	1	1	1	4	4	4	4	4	4	4	4	32	0	2	39
37	0	0	2	0	1	3	17	2	2	0	0	0	1	1	1	1	1	1	5	5	5	5	5	5	5	3	38	0	6	36
35	0	0	2	0	1	3	25	2	2	0	0	1	1	1	1	1	1	1	5	5	5	4	4	4	4	3	34	0	6	36
40	0	0	2	1	1	2	32	3	3	0	1	0	1	1	1	1	1	1	4	4	4	4	4	4	4	3	31	1	2	39
26	0	0	2	0	1	1	28	3	1	0	0	1	1	1	1	2	1	1	5	4	4	4	4	4	4	4	33	0	8	36
30	0	0	2	0	1	3	36	3	1	0	0	1	1	1	1	2	1	1	5	5	5	4	5	4	4	4	36	0	6	39
25	0	0	2	0	1	1	18	2	1	0	0	0	1	1	1	2	1	1	5	5	5	5	5	5	5	5	40	0	8	37
32	0	0	2	0	0	1	30	3	1	0	1	0	1	1	1	2	1	0	5	5	5	4	4	5	4	4	36	0	6	38
28	0	0	2	0	1	1	36	3	1	0	0	1	1	1	1	2	1	1	4	4	4	3	4	4	4	4	31	1	5	37
29	0	0	2	0	1	1	25	2	1	0	1	0	1	1	1	2	1	1	4	4	4	3	4	4	4	3	30	1	5	34
28	0	0	2	1	1	1	28	3	1	0	0	0	1	1	1	2	1	1	4	4	5	5	5	5	5	5	38	0	9	40
37	0	0	2	1	1	2	27	2	1	0	0	0	1	1	1	2	1	1	3	3	3	3	3	3	3	3	24	1	6	44
33	0	0	2	0	1	1	36	3	2	0	0	1	1	1	1	2	1	1	4	4	4	4	4	4	4	3	31	1	2	34
33	1	0	2	0	1	1	38	3	2	0	0	0	1	1	1	2	0	0	3	2	3	3	3	3	2	1	20	1	0	41
31	0	0	2	1	1	1	36	3	2	0	0	1	0	1	1	2	1	1	5	5	5	5	5	5	5	5	40	0	6	37
28	1	0	2	1	1	3	30	3	2	3	0	0	0	0	1	2	1	1	5	5	5	5	5	5	5	5	40	0	5	34
39	0	0	2	0	1	3	32	3	2	0	0	1	1	1	1	2	1	1	3	3	4	5	5	3	3	3	29	1	0	40
31	0	0	2	0	1	2	30	3	2	0	0	1	1	0	1	2	1	0	5	5	5	5	5	5	5	4	39	0	7	36
29	1	0	2	1	1	0	16	2	2	0	1	0	1	1	1	2	1	1	3	4	4	3	4	4	3	3	28	1	10	38
33	1	1	2	0	1	2	30	3	2	2	1	0	1	1	1	2	0	1	5	5	5	5	5	5	5	5	40	0	7	37
37	0	0	2	0	0	2	29	3	2	0	0	1	1	1	1	2	1	1	4	4	4	4	4	4	4	3	31	1	8	39
36	0	0	2	0	1	3	36	3	2	2	0	1	1	1	1	2	1	1	4	4	4	4	3	3	4	4	30	1	8	36
25	0	0	2	1	1	1	29	3	1	0	1	0	0	1	2	0	1	1	4	4	4	4	4	4	4	3	31	1	5	38
33	0	0	2	0	1	1	29	3	1	0	1	0	1	1	2	0	0	0	4	4	4	4	4	4	5	4	33	0	11	39
28	0	0	2	1	1	3	31	3	1	0	0	0	1	1	2	0	1	1	5	5	5	5	5	5	5	5	40	0	12	34
28	0	0	2	0	1	3	37	3	1	0	1	0	1	1	2	0	1	1	4	5	5	5	4	5	5	4	37	0	6	36
35	1	1	2	1	1	0	35	3	1	0	0	0	1	1	2	0	1	1	4	4	5	4	4	4	4	4	33	0	0	38
27	0	0	2	1	1	1	25	2	1	0	0	0	0	1	2	0	1	1	4	4	4	4	4	4	5	4	33	0	6	37
34	0	0	2	0	1	3	35	3	2	0	1	1	1	1	2	0	1	1	4	4	4	4	4	4	4	4	32	0	9	38
27	1	1	2	1	1	1	33	3	2	0	1	0	1	1	2	0	1	1	4	4	4	4	5	5	4	3	33	0	6	43
32	0	0	2	0	1	2	30	3	2	0	0	1	1	1	2	0	1	1	2	3	3	2	3	3	2	3	21	1	1	42
30	0	0	2	0	0	2	20	2	2	0	0	1	1	1	2	0	1	1	4	4	4	4	4	4	3	4	31	1	3	42
31	0	0	2	1	1	1	32	3	2	0	0	0	1	1	2	0	1	1	5	5	5	5	5	5	5	5	40	0	10	34
29	0	0	2	0	0	1	20	2	2	2	0	0	1	0	2	0	0	0	4	4	4	4	4	4	4	4	32	0	5	40
39	0	0	2	1	1	0	30	3	2	0	1	1	1	1	2	0	1	1	5	5	5	5	5	5	5	5	40	0	5	39
35	0	0	2	1	1	1	34	3	2	0	0	1	1	1	2	0	0	1	5	5	5	5	5	5	5	5	40	0	10	32
34	0	0	2	0	1	1	35	3	2	0	1	1	1	1	2	0	1	1	3	3	3	2	3	3	3	5	25	1	6	38
35	0	0	2	0	1	3	36	3	2	0	1	0	1	1	2	0	1	1	4	4	4	4	4	4	4	4	32	0	9	33
35	0	0	2	1	1	2	37	3	2	0	0	1	1	1	2	0	0	0	4	4	4	4	4	4	4	4	32	0	7	41
39	0	0	2	1	1	3	36	3	2	1	0	1	1	1	2	0	0	1	3	3	3	3	3	3	3	3	24	1	4	36
37	0	0	2	1	1	2	28	3	3	0	0	0	1	1	2	0	1	1	4	4	4	4	4	4	4	4	32	0	0	28
35	1	1	2	1	1	2	26	2	2	3	1	0	1	1	2	1	1	1	4	5	5	4	4	4	4	4	34	0	11	31
33	0	0	2	0	0	3	21	2	2	0	0	0	1	1	2	1	1	1	4	5	5	5	5	5	4	4	37	0	7	42
36	0	0	2	0	0	2	35	3	2	0	0	1	1	1	2	1	1	1	4	4	4	4	4	4	4	4	32	0	2	35
30	1	0	2	0	1	2	36	3	1	0	1	1	1	1	2	2	1	1	3	3	4	4	4	4	4	4	30	1	3	38
33	1	1	2	1	1	1	27	2	1	0	0	0	1	1	2	2	1	1	5	5	5	5	5	5	5	5	40	0	9	37
26	0	0	2	0	1	1	27	2	1	0	0	0	0	1	2	2	1	1	5	5	5	5	5	5	5	5	40	0	7	39
27	0	0	2	1	1	1	35	3	1	0	1	0	0	0	2	2	1	1	5	4	5	5	5	5	5	5	39	0	7	36
28	0	0	2	1	1	1	16	2	1	0	1	0	0	0	2	2	1	1	5	5	5	5	5	5	5	3	38	0	9	39
24	0	0	2	0	1	2	24	2	1	0	1	0	1	1	2	2	1	1	4	4	4	4	4	4	4	4	32	0	10	35
30	1	0	2	0	0	0	33	3	2	0	0	1	1	1	2	2	1	1	3	4	3	3	4	4	3	3	27	1	0	39
28	0	0	2	0	1	1	25	2	2	0	0	1	0	1	2	2	1	1	4	4	4	4	3	3	3	3	28	1	4	40
29	1	0	2	0	1	3	36	3	2	0	0	1	1	1	2	2	1	1	4	4	4	4	4	4	4	4	32	0	6	34
29	0	0	2	0	1	1	30	3	2	2	1	0	1	1	2	2	1	0	4	4	4	5	5	4	4	4	34	0	3	30
32	1	1	2	1	0	2	27	2	2	0	0	1	1	1	2	2	1	1	4	4	4	4	4	4	4	3	31	1	10	33
26	0	0	2	1	1	1	14	2	2	0	0	0	1	1	2	2	1	1	5	4	4	4	4	4	4	3	32	0	2	44
35	1	1	2	0	1	2	35	3	2	0	0	0	1	1	2	2	1	1	4	4	4	4	3	4	3	2	28	1	5	39
33	1	0	2	0	1	3	23	2	2	0	1	0	1	1	2	2	1	0	4	5	5	5	3	4	4	5	35	0	1	40
38	0	0	2	1	1	2	26	2	2	3	1	0	1	1	2	2	1	0	3	3	3	3	3	3	3	3	24	1	0	36
38	0	0	2	1	0	1	29	3	3	0	0	0	1	1	2	2	1	1	4	4	5	4	4	4	4	4	33	0	7	44
29	0	0	2	1	1	1	14	2	2	0	1	1	1	0	0	0	0	1	4	4	5	5	4	4	4	4	34	0	1	39
31	1	0	2	0	1	3	22	2	2	0	0	0	1	1	2	2	0	1	4	4	4	4	4	4	4	4	32	0	6	33
28	0	0	2	1	1	1	16	2	2	0	0	1	1	1	2	2	1	1	4	4	4	4	3	3	3	3	28	1	5	40
31	0	0	2	0	0	0	21	2	2	0	1	0	0	0	1	2	1	1	4	4	4	4	4	4	4	4	32	0	7	33
26	1	1	2	0	1	3	19	2	1	0	0	1	0	1	2	2	1	1	4	4	4	4	4	4	4	4	32	0	2	37
27	0	0	2	0	1	1	25	2	1	1	0	0	0	0	0	0	1	0	5	5	5	5	5	5	5	5	40	0	3	41
27	1	1	2	1	1	2	15	2	1	0	0	1	1	1	1	0	1	1	4	4	4	4	4	2	4	4	30	1	3	38
27	1	1	2	0	1	1	8	1	1	0	0	0	1	1	1	2	1	1	5	5	5	5	4	5	4	5	38	0	7	32
32	1	0	2	1	1	1	16	2	1	0	1	1	1	1	1	2	1	1	4	4	4	4	4	4	4	4	32	0	5	40
35	1	0	2	0	1	1	20	2	2	3	1	1	1	1	1	2	1	1	4	4	4	4	4	4	4	4	32	0	6	38
30	0	0	2	0	1	3	12	1	2	0	0	0	1	1	2	0	0	1	5	5	5	5	5	5	5	5	40	0	8	50
29	0	0	2	1	1	2	8	1	1	0	1	1	1	1	2	1	1	1	5	5	5	5	5	5	5	4	39	0	7	33
32	1	0	2	0	1	2	37	3	1	0	1	0	0	0	2	2	1	1	3	4	4	4	4	4	5	5	33	0	8	47
27	0	0	2	1	1	1	32	3	1	0	0	0	1	1	2	2	1	1	4	4	4	5	3	4	4	3	31	1	9	36
34	0	0	2	1	1	2	10	1	2	0	0	0	1	1	2	2	0	0	4	4	4	4	4	4	4	3	31	1	11	39
28	1	0	2	0	1	1	35	3	3	2	1	0	1	1	0	1	0	1	5	5	5	5	5	5	5	5	40	0	9	37
33	0	0	2	1	1	1	21	2	2	0	0	1	0	0	0	2	1	1	4	5	5	5	5	5	5	5	39	0	10	38
28	0	0	2	0	1	1	11	1	2	0	0	1	0	1	1	0	1	1	5	5	5	5	5	5	5	5	40	0	14	35
31	0	0	2	1	1	3	22	2	2	0	0	0	1	0	1	0	1	1	4	4	4	4	5	5	5	4	35	0	10	39
38	1	1	2	1	1	1	25	2	2	0	0	1	1	1	1	0	1	1	5	5	5	5	5	5	5	5	40	0	10	31
33	1	0	2	1	1	1	11	1	2	0	1	0	1	1	1	1	1	1	4	5	5	5	2	5	5	5	36	0	13	36
40	0	0	2	1	1	2	12	1	2	0	1	0	0	0	1	1	1	1	5	5	5	5	5	5	5	5	40	0	11	37
36	0	0	2	1	1	1	10	1	2	3	0	0	1	1	1	1	1	1	5	5	5	5	5	5	5	3	38	0	9	38
24	1	0	2	0	1	1	17	2	1	0	1	1	1	1	1	2	1	1	5	5	5	5	5	5	5	5	40	0	10	37
28	0	0	2	0	0	1	22	2	1	0	0	0	1	1	2	0	1	1	5	5	5	4	4	5	4	4	36	0	7	31
36	0	0	2	1	1	2	23	2	2	0	0	1	1	1	2	0	1	1	3	3	3	3	3	3	3	2	23	1	10	42
24	0	0	2	0	0	0	20	2	1	0	0	1	1	1	2	1	1	1	5	4	4	4	4	4	4	4	33	0	8	41
36	0	0	2	1	1	1	12	1	2	0	1	0	1	1	2	1	1	0	3	4	4	4	4	4	4	4	31	1	7	45
28	1	1	2	0	0	2	13	2	1	1	0	0	1	1	2	2	1	0	3	4	4	4	5	5	4	5	34	0	3	36
30	1	1	2	1	1	1	25	2	1	0	0	0	1	1	2	2	0	1	5	5	5	5	5	5	3	4	37	0	10	35
28	0	1	2	1	1	1	19	2	1	0	1	0	1	0	2	2	1	1	5	5	5	5	5	5	5	5	40	0	3	34
30	0	0	2	0	1	1	30	3	1	0	0	1	1	1	2	2	1	1	4	4	4	4	4	4	4	4	32	0	4	40
29	0	0	2	1	1	2	20	2	2	0	1	0	0	0	2	2	0	1	5	5	5	5	4	5	5	5	39	0	11	32
26	0	0	2	1	0	3	40	3	2	0	0	0	1	1	2	2	1	1	5	5	5	5	5	5	5	5	40	0	9	39
30	0	0	2	0	1	1	8	1	2	3	1	1	1	1	2	2	1	0	3	4	4	3	3	2	2	2	23	1	6	35
33	0	0	2	1	1	2	27	2	2	0	0	0	0	0	2	2	1	1	5	5	5	4	4	4	4	4	35	0	5	30
29	0	0	2	0	1	3	16	2	2	0	0	1	1	0	2	2	1	1	5	5	5	5	4	5	4	4	37	0	9	38
27	0	0	2	0	1	2	32	3	2	0	0	0	0	0	0	2	1	1	4	4	3	3	2	2	2	2	22	1	7	40
33	0	0	2	0	0	3	15	2	2	0	0	0	1	1	1	0	1	1	5	5	5	5	5	5	5	5	40	0	12	34
29	0	0	2	0	1	2	14	2	1	0	0	1	1	1	1	2	1	1	3	3	3	3	3	3	3	3	24	1	0	37
26	0	0	2	0	1	2	22	2	1	0	0	0	1	1	2	0	1	1	3	2	2	3	3	3	3	3	22	1	0	35
27	1	0	2	0	1	1	11	1	1	0	0	1	1	1	2	0	1	1	5	5	5	4	5	5	5	4	38	0	5	38
25	0	0	2	0	1	1	30	3	1	0	1	1	1	1	2	0	1	1	4	4	4	4	4	4	4	4	32	0	0	30
26	0	0	2	1	1	0	36	3	1	0	0	1	0	0	2	0	1	1	5	5	5	5	5	5	5	5	40	0	7	37
30	0	0	2	1	1	3	20	2	2	0	0	1	1	1	2	0	0	1	3	4	4	3	4	4	3	3	28	1	3	34
30	0	0	2	0	1	2	12	1	2	0	0	0	1	1	2	0	1	1	4	4	5	5	5	5	5	4	37	0	3	41
26	0	0	2	0	1	1	13	2	1	0	0	0	1	1	2	2	1	1	5	5	5	5	4	4	4	5	37	0	6	46
19	0	0	2	0	1	0	36	3	1	0	0	0	1	1	2	2	0	1	5	5	5	5	5	5	5	5	40	0	6	16
30	0	0	2	0	0	2	30	3	2	0	1	0	1	0	2	2	1	1	3	3	3	4	4	4	4	4	29	1	4	40
29	0	0	2	0	1	2	29	3	2	0	0	0	1	1	2	2	1	1	5	5	5	5	5	5	5	5	40	0	8	30
36	0	0	2	0	0	2	20	2	2	2	1	1	1	1	2	2	1	1	4	4	4	4	5	4	4	4	33	0	0	45
28	0	0	2	0	0	1	21	2	2	0	0	0	1	1	1	2	1	1	4	4	5	5	5	5	5	5	38	0	13	34
21	0	1	2	1	1	2	29	3	1	3	0	0	1	1	2	2	0	0	3	4	4	4	4	4	4	3	30	1	1	40
28	1	1	2	1	1	1	20	2	2	0	1	0	1	1	2	2	1	1	3	4	4	4	4	4	4	3	30	1	1	39
31	1	1	2	1	0	1	36	3	2	0	0	0	1	1	2	2	1	1	5	5	5	5	5	5	5	5	40	0	12	42
36	0	0	2	1	1	3	14	2	2	0	0	0	1	1	2	2	1	1	5	5	5	5	5	5	5	5	40	0	7	38
31	0	0	2	1	0	1	14	2	2	0	0	1	1	0	2	0	1	1	5	5	5	4	4	4	4	4	35	0	6	39

## Sheet: DATA CODING
	DATA CODING FOR VARIABLES
NUMBER	VARIABLES	CATEGORICAL CODE
1	RACE	0 – Malay
		1 – non-Malay
2	RELIGION	0 – Muslim
		1 – non-Muslim
3	EDUCATION	0 – Primary education and below
		1 – Secondary education
		2 – Tertiary education
4	INCOME	0 <RM5000
		1 >RM5000
5	OCCUPATION	0 – Employed/self-employed
		1 – Housewife
6	BMI	0 - Underweight
		1 - Normal
		2 - Overweight
		3 - Obese
7	TRIMESTER	1 - First trimester
		2 - Second trimester
		3 - Third trimester
8	GRAVIDA	1 - Primigravida
		2- Multipara
		3- Grandmultipara
9	PREPREGNANCY ILLNESS	0 – No
		1 – Yes
10	PREGNANCY ILLNESS	0 – No
		1 – Yes
11	H/O COVID19 INFECTION	0 – Yes
		1 – No
12	DIED COVID19 INFECTION	0 – Yes
		1 – No
13	RESPIRATORY SUPPORT	0 – Yes
		1 – No
14	VACCINE STATUS	0 - First dose only
		1 - First and second doses
		2 - First, second and booster
		3 - Not receiving the COVID-19
15	VACCINE SIDE EFFECT	0 - Mild (pain at injection site, swelling, redness, fatigue, headache, muscle or joint pain, weakness, fever, chills, rash, etc.)
		1-Severe (Requires hospital treatment/admission to ward/disability, etc.)
		2 - No side effects
16	FAMILY REFUSED VACCINE	0 – Yes
		1 – No
17	FAMILY SEVERE VACCINE SIDE EFFECT	0 – Yes
		1 – No
D1	The COVID-19 vaccine is essential for my health.	1-Strongly disagree
		2-Disagree
		3-Not Sure
		4-Agree
		5-Strongly Agree
D2	The COVID-19 vaccine is effective in reducing the severity of the infection.	1-Strongly disagree
		2-Disagree
		3-Not Sure
		4-Agree
		5-Strongly Agree
D3	The COVID-19 vaccine is important to the public health in my community.	1-Strongly disagree
		2-Disagree
		3-Not Sure
		4-Agree
		5-Strongly Agree
D4	The COVID-19 vaccine recommended by the Malaysian government is beneficial.	1-Strongly disagree
		2-Disagree
		3-Not Sure
		4-Agree
		5-Strongly Agree
D5	The information I received regarding the COVID-19 vaccine from the Malaysian Ministry of Health (MOH) is reliable.	1-Strongly disagree
		2-Disagree
		3-Not Sure
		4-Agree
		5-Strongly Agree
D6	Getting the COVID-19 vaccine shot is a great way to protect me from getting a serious illness.	1-Strongly disagree
		2-Disagree
		3-Not Sure
		4-Agree
		5-Strongly Agree
D7	In general, I agree with all the recommendations of the Ministry of Health Malaysia regarding the COVID-19 vaccine.	1-Strongly disagree
		2-Disagree
		3-Not Sure
		4-Agree
		5-Strongly Agree
D8	I need the COVID-19 vaccine as a preventive measure against the new variant.	1-Strongly disagree
		2-Disagree
		3-Not Sure
		4-Agree
		5-Strongly Agree
18	HESITANCY GROUP	0-Non-hesitant
		1-More hesitant
